# Supplementary material for: A Methylene Blue-Enhanced Nanostructured Electrochemical Immunosensor for H-FABP Myocardial Injury Biomarker
Source: Biosensors (Basel). 2023 Sep 7;13(9):873. doi: 10.3390/bios13090873 (PMC10526172; doi:10.3390/bios13090873)
Supplement: Supplementary file 1 [file biosensors-13-00873-s001.zip]

Archive with 1 entries (1 files):
- biosensors-2556625-supplementary.pdf
